# Supplementary material for: Nuclear FOXO3 predicts adverse clinical outcome and promotes tumor angiogenesis in neuroblastoma
Source: Oncotarget. 2016 Oct 18;7(47):77591–606. doi: 10.18632/oncotarget.12728 (PMC5363607; doi:10.18632/oncotarget.12728)
Supplement: Supplementary file 2 [file oncotarget-07-77591-s002.xlsx]

## Sheet: Tabelle1
Supplemental Table 1
Neuroblastoma Samples Innsbruck
Staging System	Risk Group Staging System
Stage	Stage	MYCN	Prior therapy	FOXO3	FOXO3-T32	female/male
I	L 1	non-amplified	None	3	1	f
I	L 1	non-amplified	None	2	0	m
I	L 1	non-amplified	None	10	3	f
II	L 1	non-amplified	None	6	0	m
I	L 1	non-amplified	None	0	0	m
I	L 1	non-amplified	None	7	5	f
I	L 1	non-amplified	None	4	1	f
I	L 2	non-amplified	None	3	0	f
I	L 2	non-amplified	Vincristine, Cyclophosphamide	3	1	f
II	L 2	non-amplified	Vincristine, Cyclophosphamide	12	12	m
III	L 2	non-amplified	None	10	10	f
III	L 2	non-amplified	None	2	1	f
III	L 2	non-amplified	Vincristine, Cyclophosphamide	1	1	m
IV	MS	non-amplified	None	6	1	m
IV	M	amplified	None	10	10	f
IV	M	non-amplified	Vincristine, Cyclophosphamide	3	0	f
IV	MS	non-amplified	Carboplatin/V16/Cyclophosphamide	11	7	m
IV	M	non-amplified	None	10	4	m
IV	M	non-amplified	Vincristine, Cyclophosphamide, Carbplatin, Cisplatin	10	10	f
IV	M	amplified	Vincristine, Cyclophosphamide, Carbplatin, Cisplatin	10	10	m
IV	M	non-amplified	None	10	10	f
IV	MS	amplified	None	10	2	f
IV	M	amplified	None	10	10	f
IV	MS	non-amplified	Vincristine, Cyclophosphamide	10	5	m
IV	M	amplified	Vincristine, Cyclophophamide, Cisplatin, Adriblastin	10	5	f
L 1 Localized tumor not involving vital structures as defined by the list-of image-defined risk factors and confined to one body compartment
L 2 Loco-regional tumor with presence of one or more image-defined risk factors
M Distant metastatic disease (except stage MS)
MS Metastatic disease in children younger than 18 months with metastases confined to skin, liver, and/or bone
